# Supplementary material for: Incidence, Etiology, and Risk Factors of Clinical Mastitis in Dairy Cows under Semi-Tropical Circumstances in Chattogram, Bangladesh
Source: Animals (Basel). 2021 Jul 30;11(8):2255. doi: 10.3390/ani11082255 (PMC8388477; doi:10.3390/ani11082255)
Supplement: Supplementary file 1 [file animals-11-02255-s001.zip]

Archive with 1 entries (1 files):
- animals-1222325-supplementary.pdf
